# Supplementary material for: The Physiological and Pathological Role of Acyl-CoA Oxidation
Source: Int J Mol Sci. 2023 Oct 3;24(19):14857. doi: 10.3390/ijms241914857 (PMC10573383; doi:10.3390/ijms241914857)
Supplement: Supplementary file 1 [file ijms-24-14857-s001.zip]

Archive with 1 entries (1 files):
- ijms-2602879-supplementary.pdf
